# Supplementary material for: Single-Step Fast Tissue Clearing of Thick Mouse Brain Tissue for Multi-Dimensional High-Resolution Imaging
Source: Int J Mol Sci. 2022 Jun 19;23(12):6826. doi: 10.3390/ijms23126826 (PMC9224586; doi:10.3390/ijms23126826)
Supplement: Supplementary file 1 [file ijms-23-06826-s001.zip]

Archive with 6 entries (6 files):
- ijms-1755039-supplementary.pdf
- Supplemental Figure S1.tif
- Supplemental Figure S2.tif
- Supplemental Figure S3.tif
- Supplemental Figure S4.tif
- Supplemental Movie S1.avi
